# Supplementary material for: Effect of Nitric Oxide on Adventitious Root Development from Cuttings of Sweetpotato and Associated Biochemical Changes
Source: Plants (Basel). 2025 Oct 16;14(20):3183. doi: 10.3390/plants14203183 (PMC12567240; doi:10.3390/plants14203183)
Supplement: Supplementary file 1 [file plants-14-03183-s001.zip]

Archive with 1 entries (1 files):
- plants-3916012-supplementary.pdf
